# Supplementary material for: Targeting MicroRNA-485-3p Blocks Alzheimer’s Disease Progression
Source: Int J Mol Sci. 2021 Dec 4;22(23):13136. doi: 10.3390/ijms222313136 (PMC8658496; doi:10.3390/ijms222313136)
Supplement: Supplementary file 1 [file ijms-22-13136-s001.zip]

Archive with 7 entries (7 files):
- Supplementary Figures.pdf
- Supplementary_Table1_revision HS.xlsx
- Supplementary_Table2_rev HS.xlsx
- Supplementary_Table3_rev HS.xlsx
- Supplementary_Table4_rev HS.xlsx
- Supplementary_Table5_rev HS.xlsx
- Supplementary_Table6_rev HS.xlsx
