# Supplementary material for: Targeting MicroRNA-485-3p Blocks Alzheimer’s Disease Progression
Source: Int J Mol Sci. 2021 Dec 4;22(23):13136. doi: 10.3390/ijms222313136 (PMC8658496; doi:10.3390/ijms222313136)
Supplement: Supplementary file 1 [file ijms-22-13136-s001.zip › Supplementary_Table1_revision HS.xlsx]

## Sheet: frontal cortex
1DX	ID	Sex	Age	2Aβ plaque	Braak stage	APOE genotype
Healthy Control	1997-088	Female	78	-	1	E3/E3
Healthy Control	1996-078	Female	87	-	2	E3/E3
Healthy Control	1994-057	Female	81	-	0	E3/E3
Healthy Control	1997-008	Female	88	-	1	E3/E3
Healthy Control	1992-027	Female	71	-	0	E2/E3
Healthy Control	2014-029	Female	78	A	1	E3/E3
Healthy Control	1992-026	Male	83	-	1	E3/E3
Healthy Control	1997-163	Male	74	O	2	E3/E3
Alzheimer’s Disease	1992-084	Male	76	C	5	E3/E4
Alzheimer’s Disease	1996-097	Male	84	C	6	E3/E4
Alzheimer’s Disease	1997-093	Male	86	C	5	E3/E4
Alzheimer’s Disease	1994-029	Female	83	C	5	E3/E4
Alzheimer’s Disease	1999-043	Female	83	C	6	E3/E4
Alzheimer’s Disease	1998-015	Female	87	C	6	E3/E4
Alzheimer’s Disease	1996-070	Female	83	C	5	E3/E4
