# Supplementary material for: Targeting MicroRNA-485-3p Blocks Alzheimer’s Disease Progression
Source: Int J Mol Sci. 2021 Dec 4;22(23):13136. doi: 10.3390/ijms222313136 (PMC8658496; doi:10.3390/ijms222313136)
Supplement: Supplementary file 1 [file ijms-22-13136-s001.zip › Supplementary_Table2_rev HS.xlsx]

## Sheet: precentral gyrus
1DX	ID	Sex	Age	2Aβ plaque	Braak stage	APOE genotype
Healthy Control	2007-046	Male	89	B	1	E3/E3
Healthy Control	2009-096	Male	92	C	4	E2/E3
Healthy Control	2011-091	Male	76	O	0	E3/E3
Healthy Control	2011-111	Male	93	O	1	E3/E3
Healthy Control	2012-086	Female	88	A	3	E3/E3
Healthy Control	2016-072	Female	88	O	2	-
Alzheimer’s Disease	2010-022	Male	69	B	5	E3/E3
Alzheimer’s Disease	2012-018	Female	91	C	5	E4/E4
Alzheimer’s Disease	2012-054	Female	70	C	6	E3/E3
Alzheimer’s Disease	2013-009	Female	92	B	4	E3/E4
Alzheimer’s Disease	2009-040	Male	83	C	6	E4/E4
Alzheimer’s Disease	2012-120	Male	88	B	4	E2/E3
Alzheimer’s Disease	2013-051	Female	91	C	5	-
Alzheimer’s Disease	2013-080	Female	88	C	4	E3/E4
