# Supplementary material for: Targeting MicroRNA-485-3p Blocks Alzheimer’s Disease Progression
Source: Int J Mol Sci. 2021 Dec 4;22(23):13136. doi: 10.3390/ijms222313136 (PMC8658496; doi:10.3390/ijms222313136)
Supplement: Supplementary file 1 [file ijms-22-13136-s001.zip › Supplementary_Table3_rev HS.xlsx]

## Sheet: CSF 
1DX	ID	Sex	Age	2Aβ plaque	Braak stage	APOE genotype
Healthy Control	1996-024	Male	73	A	1	E2/E3
Healthy Control	2001-029	Female	90	A	1	E2/E3
Healthy Control	2006-080	Female	89	B	2	E2/E3
Healthy Control	2009-005	Male	82	O	1	E2/E3
Healthy Control	2011-039	Female	91	B	1	E2/E3
Healthy Control	2011-049	Female	83	B	1	E2/E3
Alzheimer’s Disease	2007-059	Female	81	C	6	E3/E4
Alzheimer’s Disease	2007-089	Female	74	C	5	E3/E4
Alzheimer’s Disease	2008-056	Female	87	C	6	E3/E4
Alzheimer’s Disease	2009-050	Female	88	C	5	E3/E4
Alzheimer’s Disease	2013-080	Female	88	C	4	E3/E4
Alzheimer’s Disease	2015-009	Female	82	C	4	E3/E4
Alzheimer’s Disease	2015-036	Male	82	C	5	E3/E4
