# Supplementary material for: Targeting MicroRNA-485-3p Blocks Alzheimer’s Disease Progression
Source: Int J Mol Sci. 2021 Dec 4;22(23):13136. doi: 10.3390/ijms222313136 (PMC8658496; doi:10.3390/ijms222313136)
Supplement: Supplementary file 1 [file ijms-22-13136-s001.zip › Supplementary_Table4_rev HS.xlsx]

## Sheet: plasma 
1Site	ID	2DX	3Amyloid-PET	Age	Sex	4MMSE	5CDR	Education year	6APOE type
Site1	Site1-01	HC	Negative	60	Female	30	0.5	15	E2/E4
Site1	Site1-02	HC	Negative	66	Female	27	0.5	6	E2/E3
Site1	Site1-03	MCI	Negative	67	Male	26	0.5	6	E3/E3
Site1	Site1-04	MCI	Negative	72	Female	25	0.5	6	E3/E3
Site1	Site1-05	MCI	Positive	70	Male	27	0.5	16	E3/E4
Site1	Site1-06	MCI	Positive	71	Male	26	0.5	18	E3/E4
Site1	Site1-07	MCI	Positive	64	Male	27	0.5	12	E3/E3
Site1	Site1-08	AD	Positive	80	Male	20	0.5	6	E3/E3
Site1	Site1-09	AD	Positive	61	Male	20	0.5	12	E3/E3
Site1	Site1-10	AD	Positive	78	Male	23	1	12	E3/E4
Site1	Site1-11	AD	Positive	53	Male	16	1	12	E3/E4
Site2	Site2-01	HC	Negative	67	Female	30	0	12	E3/E3
Site2	Site2-02	HC	Negative	62	Male	29	0	12	E3/E3
Site2	Site2-03	HC	Negative	75	Female	29	0	9	E3/E3
Site2	Site2-04	HC	Negative	89	Female	28	0	6	E2/E3
Site2	Site2-05	HC	Negative	75	Female	27	0	9	E2/E3
Site2	Site2-06	MCI	Negative	73	Female	13	0.5	5	E3/E3
Site2	Site2-07	MCI	Negative	71	Female	23	0.5	6	E3/E3
Site2	Site2-08	MCI	Positive	78	Female	27	0.5	16	E3/E4
Site2	Site2-09	MCI	Positive	81	Female	20	0.5	6	E3/E4
Site2	Site2-10	AD	Positive	75	Female	17	0.5	6	-
Site2	Site2-11	AD	Positive	85	Male	21	1	16	E3/E3
Site2	Site2-12	AD	Positive	74	Male	23	0.5	6	E4/E4
Site3	Site3-01	HC	Negative	73	Female	27	0	6	E3/E3
Site3	Site3-02	HC	Negative	76	Male	29	0	9	-
Site3	Site3-03	HC	Negative	66	Male	27	0	16	E3/E4
Site3	Site3-04	MCI	Positive	76	Male	20	0.5	12	-
Site3	Site3-05	MCI	Positive	84	Female	25	0.5	12	-
Site3	Site3-06	MCI	Positive	79	Female	18	0.5	0	-
Site3	Site3-07	MCI	Positive	80	Female	26	0.5	12	-
Site3	Site3-08	MCI	Positive	76	Male	22	0.5	0	E3/E4
Site3	Site3-09	MCI	Positive	73	Female	25	0.5	6	E4/E4
Site3	Site3-10	MCI	Positive	65	Male	30	0.5	12	E3/E4
Site3	Site3-11	MCI	Positive	76	Female	21	0.5	6	-
Site3	Site3-12	AD	Positive	55	Female	9	1	12	-
Site3	Site3-13	AD	Positive	58	Female	19	0.5	12	-
Site3	Site3-14	AD	Positive	67	Female	16	1	7	-
Site3	Site3-15	AD	Positive	79	Female	13	2	0	E3/E3
Site3	Site3-16	AD	Positive	85	Male	18	0.5	6	E3/E3
