# Supplementary material for: Targeting MicroRNA-485-3p Blocks Alzheimer’s Disease Progression
Source: Int J Mol Sci. 2021 Dec 4;22(23):13136. doi: 10.3390/ijms222313136 (PMC8658496; doi:10.3390/ijms222313136)
Supplement: Supplementary file 1 [file ijms-22-13136-s001.zip › Supplementary_Table5_rev HS.xlsx]

## Sheet: patient information
1Group	ID	Sex	Age
HC	PL_N1	Female	59
HC	PL_N2	Male	61
HC	PL_N3	Female	64
HC	PL_N6	Male	62
AD	PL_AD1	Female	84
AD	PL_AD2	Female	99
AD	PL_AD3	Female	79
AD	PL_AD4	Male	88
