# Supplementary material for: Targeting MicroRNA-485-3p Blocks Alzheimer’s Disease Progression
Source: Int J Mol Sci. 2021 Dec 4;22(23):13136. doi: 10.3390/ijms222313136 (PMC8658496; doi:10.3390/ijms222313136)
Supplement: Supplementary file 1 [file ijms-22-13136-s001.zip › Supplementary_Table6_rev HS.xlsx]

## Sheet: qPCR control
Index	Name
H1	cel-miR-39-3p
H2	cel-miR-39-3p
H3	SNORD61
H4	SNORD68
H5	SNORD72
H6	SNORD95
H7	SNORD96A
H8	RNU6-6P
H9	RTC
H10	RTC
H11	PPC
H12	PPC
